# Supplementary material for: Arbovirus coinfection and co-transmission: A neglected public health concern?
Source: PLoS Biol. 2019 Jan 22;17(1):e3000130. doi: 10.1371/journal.pbio.3000130 (PMC6358106; doi:10.1371/journal.pbio.3000130)
Supplement: S1 Table — (XLSX) [file pbio.3000130.s001.xlsx]

## Sheet: Sheet1
Year	Location	N	Virus 1*	Virus 2*	Virus 3*	Initial clinical presentation	Severe disease manifestation	Notes	Citation
1962-1964	Thailand	38	CHIKV	DENV		not specified			[53]
1967	India	1	CHIKV	DENV-2		dengue-like illness			[59]
1970-1972	Myanmar	55	CHIKV	DENV		hemorrhagic fever	hemorrhagic fever	study focused on causes of hemorrhagic fever	[40]
	(Burma)
2006	Malaysia	2	CHIKV	DENV		dengue-like illness	mild hemorrhagic disease; one patient had prolonged myalgia/arthralgia		[60]
2006	Sri Lanka	1	CHIKV	DENV		febrile illness with arthralgia			[54]
2006	Madagascar	10	CHIKV	DENV-1		dengue-like illness			[63]
2006	India	3	CHIKV	DENV-3		fever, headache, joint pain, low thrombocyte counts	one patient developed hemorrhagic fever with CNS involvement		[42]
2006	India	1	CHIKV	DENV-4		fever, headache, joint pain, low thrombocyte counts	hemorrhagic fever with CNS involvement		[42]
2007	India	8	CHIKV	DENV		dengue-like illness			[61]
2007	Gabon	8	CHIKV	DENV-2		dengue-like illness			[56]
2007-2010	Gabon	37	CHIKV	DENV-2		febrile illness with arthralgia			[48]
2008	India	1	CHIKV	DENV		biphasic fever with dengue-like illness	mild hemorrhagic disease; prolonged menorrhagia and biphasic fever		[37]
2009	Singapore	1	CHIKV	DENV-2		febrile illness with arthralgia and rash			[49]
2009	Thailand	1	CHIKV	DENV		febrile illness		no detailed clinical information provided	[71]
2010	India	4	CHIKV	DENV		febrile illness with arthralgia			[52]
2010	India	68	CHIKV	DENV		biphasic fever with dengue-like illness; diarrhea in 11 patients		no severe disease, but diarrhea only reported in co-infected patients	[69]
2010	India	5	CHIKV	DENV		febrile illness with arthralgia			[67]
2010	India	25	CHIKV	DENV		severe febrile illness	3 deaths; high morbidity and mortality in co-infected patients	authors suggest higher morbidity and mortality compared to mono-infections	[41]
2011	India	2	CHIKV	DENV		febrile illness			[55]
2011	India	1	CHIKV	DENV-1		dengue-like illness			[47]
2011	India	5	CHIKV	DENV-2		dengue-like illness			[47]
2011	India	2	CHIKV	DENV-3		dengue-like illness			[47]
2011-2012	India	2	CHIKV	DENV		febrile illness with arthralgia			[58]
2012	Yemen	14	CHIKV	DENV		febrile illness with arthralgia			[65]
2013	Tanzania	4	CHIKV	DENV		febrile illness			[50]
2013-2014	St Martin	10	CHIKV	DENV-1		febrile illness with arthralgia			[14]
2013-2014	St Martin	2	CHIKV	DENV-2		febrile illness with arthralgia			[14]
2013-2014	St Martin	4	CHIKV	DENV-4		febrile illness with arthralgia			[14]
2014	Nigeria or India	1	CHIKV	DENV		dengue-like illness		patient was also infected with Plasmodium falciparum	[64]
2014	Haiti	1	CHIKV	DENV-2		no clinical information provided			[24]
2014	Angola	1	CHIKV	DENV-4		febrile illness with arthralgia and myalgia			[62]
2014-2015	Colombia	7	CHIKV	DENV		febrile illness with varying complications and comorbidities	fatal in all patients	study only looked at fatal cases of CHIKV and identified these co-infections in the process	[57]
							(hemorrhage, septic shock associated with nosocomial infection, pericarditis, nephritis)
2015	Mexico	8	CHIKV	DENV		fever, myalgia, arthralgia and rash			[46]
2015	Brazil	1	CHIKV	DENV-4		pruritus, skin rash, arthralgia	encephalitis; opsoclonus-myoclonus-ataxia syndrome		[38]
2015-2016	Colombia	12	CHIKV	DENV		acute febrile illness		no detailed clinical information provided	[22]
2015-2016	Nicaragua	43	CHIKV	DENV		acute febrile illness comparable to single infection		no detailed clinical information provided for co-infections	[25]
2015-2016	India	4	CHIKV	DENV		fever, headache, body ache, myalgia		no detailed clinical information provided for co-infections	[66]
2016	Ecuador	1	CHIKV	DENV		fever, vomiting, diarrhea and headache	meningitis	patient was HIV and Cryptococcus positive	[20]
2016	India	13	CHIKV	DENV		fever, headache, myalgia, arthralgia			[68]
2006	India	1	CHIKV	DENV-3	DENV1	fever, headache, joint pain, low thrombocyte counts			[42]
2006	India	1	CHIKV	DENV-3	DENV4	fever, headache, joint pain, low thrombocyte counts			[42]
2011	India	1	CHIKV	DENV-1	DENV-2	dengue-like illness			[47]
2014	Haiti	6	CHIKV	ZIKV		no clinical information provided			[24]
2015	Brazil	1	CHIKV	ZIKV		febrile illness with persistent arthralgia			[17]
2015	Brazil	1	CHIKV	ZIKV		febrile illness with conjunctivitis, myalgia and rash			[17]
2015-2016	Nicaragua	16	CHIKV	ZIKV		acute febrile illness comparable to single infection		no detailed clinical information provided for coinfections	[25]
2015-2016	Colombia	8	CHIKV	ZIKV		acute febrile illness		no detailed clinical information provided	[22]
2016	Colombia	1	CHIKV	ZIKV		febrile illness with arthralgia, fatigue and rash	persistent joint pain for months		[15]
2016	Honduras	1	CHIKV	ZIKV		febrile illness with arthralgia and rash			[16]
2016	Ecuador	2	CHIKV	ZIKV		febrile illness with conjunctivitis and rash			[19]
2016	Ecuador	1	CHIKV	ZIKV		febrile illness with headache and lumbar back pain	Guillain-Barré Syndrome		[19]
2016	Ecuador	4	CHIKV	ZIKV		fever with neurological complications	1 patient with Guillain-Barré Syndrome, 1 patient with encephalitis, 1 patient with meningitis	patient with meningitis was also HIV positive and infected with Toxoplasma	[20]
2016	Brazil	1	CHIKV	ZIKV		fever, arthralgia, vomiting, disorientation, hypoxia	Guillain-Barré Syndrome; neurological sequelae 6 months post infection	Comorbidities: hypertension and diabetes mellitus type II	[39]
2016	Brazil	1	CHIKV	ZIKV	(DENV?)	febrile illness with rash	patient was pregnant and infection resulted in fetal demise	diagnostics inconclusive: CHIKV IgM, DENV IgM and ZIKV IgG positive; fetal kidney sample RT-PCR positive for ZIKV	[23]
2014	New Caledonia	1	DENV-1	ZIKV		dengue-like illness with retroorbital pain, conjunctivitis and rash	slightly prolonged disease		[51]
2014	New Caledonia	1	DENV-3	ZIKV		febrile illness with arthralgia and myalgia			[51]
2015-2016	Nicaragua	6	DENV	ZIKV		acute febrile illness comparable to single infection		no detailed clinical information provided for coinfections	[25]
2015-2016	Colombia	10	DENV	ZIKV		acute febrile illness		no detailed clinical information provided	[22]
2016	Brazil	7	DENV	ZIKV		dengue-like illness		clinical presentation comparable to DENV and ZIKV single infected patients	[32]
2016	Brazil	7	DENV-1	ZIKV		febrile illness with myalgia, arthralgia, nausea, rash and conjunctivitis	2 patients with abrupt platelet decrease - both recovered without hospitalization		[72]
2016	Brazil	5	DENV-2	ZIKV		febrile illness with myalgia, arthralgia, nausea, rash and conjunctivitis			[72]
2016	Haiti	1	DENV-2	ZIKV		fever with rash, arthralgia and conjunctivitis			[21]
2015-2016	Nicaragua	6	CHIKV	DENV	ZIKV	acute febrile illness comparable to single infection		no detailed clinical information provided for coinfections	[25]
2015-2016	Colombia	3	CHIKV	DENV	ZIKV	acute febrile illness		no detailed clinical information provided	[22]
2016	Colombia	1	CHIKV	DENV	ZIKV	febrile illness with conjunctivitis and rash			[70]
2016	Colombia	1	CHIKV	DENV-2	ZIKV	conjunctivitis, rash, headache and arthralgia		patient was pregnant; no signs of congenital ZIKV	[18]
2016	Ecuador	4	CHIKV	DENV	ZIKV	Severe neurological complications	2 patients with meningitis, 2 patients with Guillain-Barré Syndrome		[20]
2011	India	2	DENV-1	DENV-3		dengue-like illness			[47]
2011	India	1	DENV-1	DENV-2		dengue-like illness			[47]
2011	India	1	DENV-2	DENV-3		dengue-like illness			[47]
2014	Haiti	1	CHIKV	MAYV		no clinical information provided			[24]
* determined as positive by IgM or RT-PCR assay
